# Supplementary material for: Superparamagnetic Iron Oxide Nanoparticles Decorated Mesoporous Silica Nanosystem for Combined Antibiofilm Therapy
Source: Pharmaceutics. 2022 Jan 11;14(1):163. doi: 10.3390/pharmaceutics14010163 (PMC8778149; doi:10.3390/pharmaceutics14010163)
Supplement: Supplementary file 1 [file pharmaceutics-14-00163-s001.zip]

Archive with 1 entries (1 files):
- pharmaceutics-1530221-supplementary.pdf
